# Supplementary material for: Controlled Release of Doxorubicin for Targeted Chemo-Photothermal Therapy in Breast Cancer HS578T Cells Using Albumin Modified Hybrid Nanocarriers
Source: Int J Mol Sci. 2021 Oct 18;22(20):11228. doi: 10.3390/ijms222011228 (PMC8538307; doi:10.3390/ijms222011228)
Supplement: Supplementary file 1 [file ijms-22-11228-s001.zip]

Archive with 1 entries (1 files):
- ijms-1423795-supplementary.pdf
